# Supplementary material for: Synthesis and Microbiological Activities of 3-Nitropyrazolo-[1,5-d][1,2,4]triazin-7(6H)-ones and Derivatives
Source: Molecules. 2025 Sep 18;30(18):3792. doi: 10.3390/molecules30183792 (PMC12473042; doi:10.3390/molecules30183792)
Supplement: Supplementary file 1 [file molecules-30-03792-s001.zip]

Archive with 1 entries (1 files):
- molecules-3826305-supplementary.pdf
